# Supplementary material for: Subtherapeutic Doses of Vancomycin Synergize with Bacteriophages for Treatment of Experimental Methicillin-Resistant Staphylococcus aureus Infective Endocarditis
Source: Viruses. 2022 Aug 16;14(8):1792. doi: 10.3390/v14081792 (PMC9412893; doi:10.3390/v14081792)
Supplement: Supplementary file 1 [file viruses-14-01792-s001.zip]

Archive with 1 entries (1 files):
- viruses-1828778-SM.pdf
